# Supplementary material for: The impact of retinal fluid tolerance on the outcomes of neovascular age-related macular degeneration treated using aflibercept: A real-world study
Source: PLoS One. 2022 Jul 28;17(7):e0271999. doi: 10.1371/journal.pone.0271999 (PMC9333245; doi:10.1371/journal.pone.0271999)
Supplement: S1 Dataset — (XLSX) [file pone.0271999.s001.xlsx]

## Sheet: 工作表1
Categorization groups	Fluid tolerance ratio	Age	Sex	CVA at baseline (logMAR)	CVA at 18 months (logMAR)	CRT at baseline (um)	CRT at 18 months (um)	SRF at baseline	SRF at 18 months	IRF at baseline	IRF at 18 months	Total injections
relaxed	0.28385	71-80	male	1.52288	2	319	275	1	0	0	0	6
relaxed	0.260784	71-80	male	2	2	440	156	1	0	1	0	5
strict	0	61-70	male	0.30103	0.30103	316	223	1	0	0	0	6
strict	0	61-70	male	0.69897	1	299	297	1	1	0	0	9
intermediate	0.0809793	<=60	female	2	2	353	239	0	0	1	1	6
relaxed	0.439728	71-80	male	0.39794	0.69897	268	268	1	1	0	0	8
relaxed	0.422067	81-90	male	1.30103	1	260	329	1	1	0	0	7
intermediate	0.153979	61-70	female	0.522879	0.522879	260	349	1	1	0	0	9
relaxed	0.391823	61-70	male	0.69897	0.522879	295	224	0	0	1	1	4
relaxed	0.276923	61-70	male	0.522879	0.39794	191	253	1	1	0	0	3
intermediate	0.13035	71-80	male	1	0.69897	314	213	1	0	0	0	4
relaxed	0.570652	71-80	male	0.823909	0.823909	284	313	1	1	1	1	4
relaxed	0.434622	>=81	female	1.30103	1	291	158	1	0	1	0	3
relaxed	0.431408	>=81	male	2	1.30103	384	245	1	0	0	0	5
relaxed	0.269702	71-80	male	0.30103	0.39794	282	284	0	0	1	0	7
intermediate	0.078853	71-80	male	0.522879	0.154902	265	469	1	1	0	0	12
relaxed	0.56044	71-80	male	1	0.60206	261	202	1	1	0	0	6
relaxed	0.300353	61-70	male	1.52288	0.522879	441	222	0	0	1	0	5
intermediate	0.150909	71-80	male	0.522879	0.221849	247	180	1	1	0	0	5
intermediate	0.196809	>=81	male	0.39794	1	281	257	1	1	0	0	7
intermediate	0.0723104	<=60	female	0.823909	1	490	208	1	1	1	1	12
relaxed	0.283154	61-70	female	0.522879	0.823909	337	274	1	1	0	1	9
intermediate	0.125912	71-80	male	0.30103	0.30103	358	285	1	1	0	1	7
relaxed	0.427256	61-70	male	0.69897	1	357	197	1	1	0	0	6
strict	0	61-70	male	0.39794	0	312	223	1	0	0	0	7
intermediate	0.0889292	81-90	male	1	0.823909	176	168	1	1	0	0	9
intermediate	0.0776515	<=60	male	0.823909	0.522879	248	333	1	1	0	0	7
strict	0	>=81	female	0.39794	0.39794	258	225	1	1	0	0	9
intermediate	0.104396	71-80	male	0.69897	0.69897	270	264	1	0	0	1	6
relaxed	0.482471	<=60	female	0.522879	0.09691	289	221	1	0	0	0	5
intermediate	0.161677	71-80	female	0.30103	0.30103	309	229	1	0	0	0	6
strict	0	71-80	female	0.39794	0.522879	290	201	1	1	0	0	7
relaxed	0.330373	61-70	male	1	0.39794	213	271	1	1	0	1	3
relaxed	0.278986	>=81	female	0.69897	0.522879	321	211	1	1	0	0	9
strict	0	>=81	male	0.823909	1.30103	301	216	1	0	1	0	6
relaxed	0.490602	61-70	female	0.522879	0.823909	263	180	1	0	0	0	6
intermediate	0.177024	71-80	male	0.823909	0.39794	399	269	1	0	1	1	6
relaxed	0.321101	71-80	female	1.30103	0.823909	434	198	0	0	1	0	6
strict	0	>=81	male	1	0.39794	367	218	1	0	0	0	4
strict	0	61-70	female	1.30103	1.30103	323	251	1	0	1	1	7
intermediate	0.110487	<=60	male	1	0.69897	471	484	1	1	1	1	6
strict	0	71-80	female	1	0.522879	353	402	1	1	0	0	13
intermediate	0.107527	>=81	female	0.522879	0.221849	273	214	1	0	1	1	3
relaxed	0.487132	61-70	male	0.522879	0.39794	383	358	1	1	0	0	6
strict	0	>=81	male	0.823909	0.69897	196	200	1	0	0	0	8
relaxed	0.253235	71-80	male	0.823909	0.522879	209	180	1	0	0	0	3
intermediate	0.170412	<=60	male	0.30103	0.30103	206	176	1	0	0	0	6
intermediate	0.101449	>=81	female	0.39794	0.39794	294	343	0	0	1	1	7
intermediate	0.0787992	71-80	male	1	1	177	174	1	1	0	0	9
relaxed	0.553633	71-80	female	0.154902	0.09691	262	196	1	0	0	0	4
relaxed	0.327957	61-70	female	0.221849	0.39794	223	247	1	1	0	0	5
strict	0	71-80	male	1.30103	1.30103	448	208	1	0	1	0	8
strict	0	71-80	female	0.30103	0	319	200	1	0	0	0	9
intermediate	0.112281	<=60	female	1.39794	1.30103	303	173	1	0	1	1	5
relaxed	0.527372	<=60	male	0.60206	0.79588	503	313	1	1	1	1	5
strict	0	71-80	female	0.221849	0.221849	211	210	1	1	0	0	9
intermediate	0.248609	>=81	male	0.522879	0.30103	224	192	1	0	0	0	4
strict	0	61-70	female	0.09691	1	233	306	1	1	0	1	10
strict	0	<=60	female	1.30103	1.30103	293	191	1	1	0	0	9
relaxed	0.368324	61-70	male	0.522879	0.69897	312	322	0	0	1	1	3
strict	0	61-70	male	0.522879	0.39794	267	221	1	1	0	0	4
intermediate	0.104283	<=60	female	2	0.30103	321	220	1	0	1	0	4
strict	0	71-80	male	0.154902	0.823909	345	195	1	0	0	0	5
relaxed	0.637398	71-80	female	1	0.69897	204	209	1	1	0	0	6
relaxed	0.641953	61-70	male	1.69897	0.823909	330	319	1	0	1	1	4
relaxed	0.670711	71-80	male	0.522879	0.522879	272	214	0	0	1	1	3
relaxed	0.384984	71-80	female	0.79588	1.30103	208	265	1	1	0	1	4
relaxed	0.525	71-80	female	0.69897	1.52288	452	361	1	1	1	1	3
strict	0	71-80	female	1	1	466	214	1	0	1	0	6
intermediate	0.185374	61-70	male	0.154902	1	164	158	1	0	1	1	5
relaxed	0.440433	61-70	female	0.09691	0.221849	203	156	1	0	0	0	6
relaxed	0.264815	61-70	female	0.69897	0.30103	345	238	1	0	0	0	5
intermediate	0.206522	71-80	female	0.221849	0	241	215	1	0	0	0	3
relaxed	0.538321	61-70	female	0.522879	0.522879	223	225	0	0	1	1	6
relaxed	0.367857	>=81	male	1.30103	1.69897	327	226	0	0	1	0	3
strict	0	71-80	male	1.30103	1.30103	347	327	1	1	0	0	9
intermediate	0.147766	71-80	female	0.522879	1	234	202	0	0	1	1	6
relaxed	0.43301	<=60	male	0.522879	0.0457575	501	557	0	0	1	1	4
intermediate	0.21755	61-70	male	1.30103	1.30103	297	254	1	0	0	1	6
strict	0	61-70	female	0.154902	0.154902	239	222	1	0	0	0	5
relaxed	0.407339	<=60	male	0.79588	0.221849	382	275	1	1	0	0	6
relaxed	0.627319	>=81	female	1.30103	1	526	343	1	1	1	0	5
intermediate	0.174397	61-70	female	0.69897	0.69897	367	184	1	0	1	0	7
intermediate	0.245247	71-80	female	1.30103	1.30103	165	139	0	0	1	1	1
intermediate	0.0751252	61-70	male	0.69897	0.39794	351	221	1	0	0	0	5
intermediate	0.114286	61-70	female	1	1.30103	298	181	1	0	1	0	4
intermediate	0.101727	71-80	female	0.39794	0.69897	413	242	1	0	1	0	7
relaxed	0.398917	61-70	male	1	1.30103	274	227	1	1	1	0	7
relaxed	0.734201	61-70	male	0.522879	0.221849	252	158	1	1	0	0	3
relaxed	0.299115	61-70	female	0.522879	0.69897	406	246	1	1	0	0	7
								1	0	0	0
								0	0	0	0
